# Supplementary material for: Blue–Red LED Light Modulates Morphophysiological and Metabolic Responses in the Medicinal Plant Nepeta nuda
Source: Plants (Basel). 2025 Jul 24;14(15):2285. doi: 10.3390/plants14152285 (PMC12348697; doi:10.3390/plants14152285)
Supplement: Supplementary file 1 [file plants-14-02285-s001.zip]

Archive with 1 entries (1 files):
- plants-3731301-supplementary.pdf
